# Supplementary material for: Metabolic and physiological responses to progressive drought stress in bread wheat
Source: Sci Rep. 2020 Oct 14;10:17189. doi: 10.1038/s41598-020-74303-6 (PMC7560863; doi:10.1038/s41598-020-74303-6)
Supplement: Supplementary file 2 — Supplementary tables. [file 41598_2020_74303_MOESM2_ESM.xlsx]

## Sheet: Title page
Title: Metabolic and physiological responses to progressive drought stress in bread wheat
Authors:
Michael Itam
Ryosuke Mega
Shota Tadano
Mostafa Abdelrahman
Sachiko Matsunaga
Yuji Yamasaki
Kinya Akashi
Hisashi Tsujimoto

## Sheet: S1_Primer sets
	Supplementary Table S1. Primer sets
	Gene name	Sequence
	TaLEA_fw	GACAACACCATCACCACCAAGGACA
	TaLEA_rv	TAATACAGAACCGGACACGAGGAGT
	TaPP2C6_fw	ACGAGTGCCTGATCCTAGCCAG
	TaPP2C6_rv	GGAGATGTTGTCCGAGCTGTTCTT
	Taactin_fw	CCTCTCTGCGCCAATCGT
	Taactin_rv	TCAGCCGAGCGGGAAATTGT
	TaP5CS1-fw	TGGCCTTGTGAAAAGCAAAGA
	TaP5CS1-rv	GCCTGTTACTGCCTCTTGGA
	TaBCAT2-fw	GCCAGGTACGGAGAACAACA
	TaBCAT2-rv	ATCCTTCCCACACAGCATCC

## Sheet: S2_Sig.metabolites
Supplementary Table S2. Fold changes of 53 significantly changed metabolites (P < 0.05, fold change >2)
Compounds	DT2 FC	DT4 FC	DT6 FC	DT8 FC	DT10 FC
Hypoxanthine	ns	1.63506	2.60776	ns	ns
1-Aminocyclopropanecarboxylic acid (ACC)	ns	0.083271	0.144821	0.386097	13.2468
DIBOA-Glc	ns	ns	ns	6.16728	2.9572
Abscisic acid (ABA)	ns	ns	9.63203	ns	23.8238
Allantoin	ns	ns	ns	ns	119.59
Arginine	ns	4.06016	ns	47.3579	14.8753
Argininosuccinic acid	ns	0.345757	ns	3.73856	9.96387
Asparagine	ns	ns	ns	16.5315	9.60508
b-Alanine	ns	ns	3.39703	14.8017	13.4725
Betaine	ns	0.670992	ns	ns	3.11682
Cadaverine	ns	ns	ns	4.15881	3.64712
Cystine	ns	ns	ns	ns	8.40834
Cytidine	ns	ns	ns	1.54055	2.83633
Deoxyadenosine	ns	ns	ns	3.60066	5.31024
Deoxycytidine	ns	ns	2.20755	3.15247	5.88071
Deoxyguanosine	ns	ns	2.06069	3.42134	4.45702
Deoxyinosine	ns	ns	ns	ns	0.383526
Deoxyuridine	ns	ns	ns	ns	6.3283
Ferulic acid	ns	ns	ns	ns	0.136012
Gamma-aminobutyric acid	ns	1.82756	ns	3.37752	6.90206
Glutamine	ns	5.87533	ns	24.4363	2.32308
Glyceric acid	ns	ns	ns	0.451697	0.610749
Glycine	ns	ns	2.58446	ns	ns
Histidine	ns	4.22929	6.8094	20.8998	4.91525
Indole acetic acid (IAA)	ns	ns	ns	ns	4.63928
Isoleucine	ns	5.25299	8.35839	25.4311	10.5347
Lactic acid	ns	ns	2.31284	ns	ns
Leucine	ns	5.00446	ns	25.0677	10.0035
Hydroxyproline	ns	ns	7.14355	8.39412	9.3807
Lysine	ns	5.81736	ns	16.4277	1.96464
Malic acid	ns	ns	ns	2.69906	2.37053
Malonic acid	ns	ns	ns	ns	4.54914
Methionine	ns	ns	7.26357	23.4312	6.79357
Methionine sulfoxide	ns	ns	ns	28.6361	ns
Ornithine	ns	ns	3.11698	ns	ns
Phenylalanine	ns	2.67147	ns	20.7436	12.1451
Proline	ns	ns	38.9031	109.695	40.0525
Putrescine	ns	ns	ns	ns	2.04305
Pyro-gultamic acid	ns	ns	2.39542	4.18295	ns
Salisylic acid (SA)	ns	ns	67.0121	7.67686	5.72923
Serotonin	ns	ns	ns	ns	8.05283
Shikimic acid	ns	ns	0.121519	ns	ns
Succunic acid	ns	ns	0.375886	ns	ns
Taurine	ns	0.605829	3.47551	ns	ns
Threonine	ns	ns	2.39887	4.06425	3.02108
Thymidine	ns	ns	ns	ns	3.57224
Tryptamine	ns	ns	ns	ns	12.7032
Tryptophan	ns	3.8212	10.7873	58.6675	32.2124
Tyramine	ns	ns	ns	2.24945	1.70614
Tyrosine	ns	1.89419	ns	9.1628	2.89851
Uracil	ns	ns	ns	3.59629	ns
Uridine	ns	ns	ns	ns	2.70041
Valine	ns	3.17476	4.6581	12.4014	8.10551
Shaded rows represent downregulated metabolites

## Sheet: S3_Venn_diagram
Supplementary Table S3. Venn diagram table for significantly up- and down-regulated metabolites
Condition	Compound	Total
Up-regulated
D10-Up D4-Up D6-Up D8-Up	His, Val, Trp, Ile	4
D10-Up D4-Up D8-Up	Leu, Gln, Phe, Arg	4
D10-Up D6-Up D8-Up	Hydroxy-Pro, Met, Thr, b-Ala, Pro, Deoxyguanosine, SA, Deoxycytidine	8
D4-Up D8-Up	Lys	1
D6-Up D8-Up	Pyro-gultamic acid	1
D10-Up D6-Up	ABA	1
D10-Up D8-Up	DIBOA-Glc, Asn, Cadaverine, GABA, Malic acid, Deoxyadenosine, Arg-Suc, Tyr	8
D2-Up	0	0
D6-Up	Gly, Hypoxanthine, Taurine, Lactic acid, Ornithine	5
D8-Up	Uracil, Tyramine, Met-Sul	3
D10-Up	Malonic acid, Putescine, Thymidine, Uridine, Cystine, Deoxyuridine, Betaine, Serotonin, Cytidine, ACC, Tryptamine, IAA, Allantoin	13
Down-regulated
D4 D6 D8	ACC	1
D2-	0	0
D4	Pyruvic acid, Arg-Suc	2
D6	Succunic acid, Shikimic acid	2
D8	Glyceric acid	1
D10	Deoxyinosine, Ferulic acid	2

## Sheet: S4_LC-MS-MS
Supplementary Table S4. Reaction monitoring conditions for detected metabolites
Label	Compound name	Other name	Formula	Mw.	Solvent	Polarity	Precursor ion	Fragmentor 1	Fragmentor 2	Fragmentor 3	Product ion 1 (CE)	Product ion 2 (CE)	Product ion 3 (CE)	Retention Time
M1	Tartaric acid		C4H6O6	150.09	50% MeOH	Negative	149	100	100	100	72.8(20)	43.0(20)	87.1(20)	2.95
M2	Glyceric acid		C3H6O4	106.03	50% MeOH	Negative	107	90			75.1(9)			3.03
M3	Shikimic acid		C7H10O5	174.05	50% MeOH	Negative	172.9	100	100	120	136.8(15)	110.9(15)	93.1(15)	3.68
M4	Malic acid		C4H6O5	134.02	50% MeOH	Negative	133	90	90		115.0(9)	71.1(13)		3.74
M5	Pyruvic acid		C3H4O3	88.06	50% MeOH	Negative	87	100			43.2(5)			3.88
M6	Ascorbic acid	Vitamin C	C6H8O6	176.03	water	Negative	175	100	100		115(9)	87.1(21)		3.91
M7	2-oxoglutaric acid	α-Ketogrutaric acid	C5H6O5	146.11	50% MeOH	Negative	145	50			101.1(5)			4.16
M8	Lactic acid		C3H6O3	90.03	50% MeOH	Negative	89	30			43.2(9)			4.27
M9	Malonic acid		C3H4O4	104.01	50% MeOH	Negative	103	50	50		59.2(5)	41.2(33)		4.72
M10	Citric acid		C6H8O7	192.03	50% MeOH	Negative	191	90	90		111.0(9)	112.3(21)		5.08
M11	Isocitric acid		C6H8O7	192.03	50% MeOH	Negative	191	90	90		111.0(9)	112.3(21)		5.08
M12	Succinic acid		C4H6O4	118.03	0.1% Formic acid	Negative	117	60			73.1(9)			6.53
M13	DIBOA-Glc		C14H17NO9	343.288	50% MeOH	Negative	342.1	210	210	210	133.9(13)	180(5)	162(5)	12.37
M14	DIMBOA-Glc		C15H19NO10	373.314	50% MeOH	Negative	372.1	210	210	210	149(29)	164(9)	209.9(5)	12.6
M15	Vanillic acid		C8H8O4	168.04	50% MeOH	Negative	167	100			152.1(13)	89.9(21)		13.36
M16	DIBOA		C8H7NO4	181.145	MeOH	Negative	180	50	50	50	134(5)	108(9)	73.1(13)	13.32
M17	Gibberellin 3	GA3	C19H22O6	346.14	50% MeOH	Negative	345.1	150	150	150	143.1(33)	221.1(25)	239.1(13)	13.73
M18	Jasmonic acid	JA	C12H18O3	210.13	DMSO	Negative	209.12	130	130		59.1(9)	41.2(55)		19
M19	Sinapic acid		C11H12O5	224.07	0.1% Formic acid	Negative	223.1	110	110	110	208(9)	121(29)	164.1(13)	14.73
M20	4-hydroxybenzoic aldehyde		C7H6O2	122.04	50% MeOH	Negative	121	120			92.2(25)			14.6
M21	Ferulic acid		C10H10O4	194.06	50% MeOH	Negative	193.1	100			134.1(17)			14.9
M22	Vanillin		C8H8O3	152.05	50% MeOH	Negative	151	90			136(13)			15.12
M23	Abscisic acid	ABA	C15H20O4	264.32	50% MeOH	Negative	263.1	130	130	130	153.1(5)	219.1(9)	203.8(21)	17.32
M24	Salicylic acid (o-hydroxybenzoic acid)	SA	C7H6O3	138.12	50% MeOH	Negative	137	100	100	100	93.1(35)	65.2(35)	39.2(35)	18.83
M25	Taurine		C2H7NO3S	125.01	0.1% Formic acid	Positive	126	90	90	90	44.2(21)	86(5)	41.1(25)	2.605
M26	Cystine		C6H12N2O4S2	240.29	0.1% Formic acid	Positive	241	90	90	90	74.1(29)	119.9(17)	151.9(9)	2.773
M27	Asparagine	Asn	C4H8N2O3	132.12	0.1% Formic acid	Positive	133.1	80	80	80	87.1(5)	74.1(13)	28.3(29)	2.845
M28	Serine	Ser	C3H7NO3	105.09	0.1% Formic acid	Positive	106.1	70	70	70	42.2(25)	60.2(9)	88.1(5)	2.847
M29	Aspartic acid	Asp	C4H7NO4	133.11	0.1% Formic acid	Positive	134	70	70	70	74.1(13)	88.1(5)	43.2(25)	2.871
M30	Allantoin		C4H6N4O3	158.04	0.1% Formic acid	Positive	159	80	80	80	116.1(5)	61.2(5)	44.2(55)	2.961
M31	Glycine	Gly	C2H5NO2	75.07	0.1% Formic acid	Positive	76	20	20		30.3(5)	48.2(5)		2.908
M32	Cysteine	Cys	C3H7NO2S	121.16	0.1% Formic acid	Positive	122	60	60	60	43.2(33)	59.1(25)	76.1(13)	3.122
M33	Threonine	Thr	C4H9NO3	119.12	0.1% Formic acid	Positive	120.1	70	70	70	56.2(17)	74.1(9)	102(5)	3.102
M34	Methionine Sulfoxide		C5H11NO3S	165.05	0.1% Formic acid	Positive	166.1	80	80	80	56.2(25)	74.1(13)	75.1(5)	3.252
M35	Alanine	Ala	C3H7NO2	89.09	0.1% Formic acid	Positive	90.1	40	40	40	29.2(45)	44.2(9)	45.1(41)	3.225
M36	Glutamic acid	Glu	C5H9NO4	147.13	0.1% Formic acid	Positive	148.1	80	80	80	84.1(17)	56.2(33)	130(5)	3.275
M37	Citrulline		C6H13N3O3	175.1	0.1% Formic acid	Positive	176.1	80	80	80	70.2(25)	113.0(13)	159.0(5)	3.381
M38	Betaine		C5H11NO2	117.08	0.1% Formic acid	Positive	118.1	120	120	120	42.2(55)	58.2(33)	59.2(17)	3.505
M39	Ornithine		C5H12N2O2	132.09	0.1% Formic acid	Positive	133.1	80	80	80	43.2(37)	70.2(17)	116.0(5)	3.565
M40	Proline	Pro	C5H9NO2	115.13	0.1% Formic acid	Positive	116.1	90	90	90	28.3(41)	43.2(37)	70.2(17)	3.829
M41	Glutamine	Gln	C5H10N2O3	146.14	0.1% Formic acid	Positive	147.1	70	70	70	56.2(33)	84.2(17)	130(5)	3.021
M42	Lysine	Lys	C6H14N2O2	146.19	0.1% Formic acid	Positive	147.1	80	80	80	56.2(33)	84.2(17)	130(5)	3.808
M43	Histidine	His	C6H9N3O2	155.15	0.1% Formic acid	Positive	156.1	100	100	100	83.1(29)	93.1(25)	110(13)	3.924
M44	beta-Alanine		C3H7NO2	89.05	0.1% Formic acid	Positive	90.1	50	50	50	30.3(9)	45.2(45)	72.2(5)	4.014
M45	Argininosuccinic acid		C10H18N4O6	290.12	0.1% Formic acid	Positive	291.1	120	120	120	43.2(55)	70.2(37)	116(17)	4.382
M46	Arginine	Arg	C6H14N4O2	174.2	0.1% Formic acid	Positive	175.1	100	100	100	60.2(13)	70.2(25)	116(13)	4.455
M47	Gamma-aminobutyric acid	GABA	C4H9NO2	103.12	0.1% Formic acid	Positive	104.1	70	70	70	43.2(17)	45.2(25)	87.1(9)	5.069
M48	Putrescine		C4H12N2	88.1	0.1% Formic acid	Positive	89.1	70	70		30.3(21)	72.2(5)		5.484
M49	Cholin		C5H14NO	104.11	0.1% Formic acid	Positive	105.1	110	110	110	61.2(17)	45.2(21)	46.2(25)	6.097
M50	Valine	Val	C5H11NO2	117.15	0.1% Formic acid	Positive	118.1	70	70	70	42.2(49)	55.2(21)	72.2(9)	6.553
M51	Methionine	Met	C5H11NO2S	149.21	0.1% Formic acid	Positive	150.1	80	80	80	56.2(17)	104(9)	133(5)	7.225
M52	Tyrosine	Tyr	C9H11NO3	181.19	0.1% Formic acid	Positive	182.1	80	80	80	91.1(33)	136(9)	165(5)	7.976
M53	Isoleucine	Ile	C6H13NO2	131.17	0.1% Formic acid	Positive	132.1	80	80	80	30.3(21)	44.2(25)	86.2(9)	8.715
M54	Leucine	Leu	C6H13NO2	131.17	0.1% Formic acid	Positive	132.1	70	70	70	30.3(17)	43.2(25)	86.2(5)	9.082
M55	Phenylalanine	Phe	C9H11NO2	165.19	0.1% Formic acid	Positive	166.1	80	80	80	77.1(45)	103(29)	120(9)	9.767
M56	Tryptophan	Trp	C11H12N2O2	204.23	0.1% Formic acid	Positive	205.1	90	90	90	118(29)	146(13)	188(5)	12.583
M57	Uracil		C4H4N2O2	112.03	50% MeOH	Positive	113.04	90	90	90	96(17)	401.(41)	70.1(17)	4.84
M58	Cytosine		C4H5N3O	111.04	50% MeOH	Positive	112.05	130	130	130	95.1(21)	40.2(45)	52.2(37)	4.81
M59	Pyro-glutamic acid		C5H7NO3	129.04	50% MeOH	Positive	130.05	90	90	90	84.1(13)	41.2(25)	56.2(29)	5.79
M60	Nicotinic acid		C6H5NO2	123.03	50% MeOH	Positive	124	130	130	130	80.1(21)	78.1(25)	53.2(33)	6
M61	Inosine		C10H12N4O5	268.08	50% MeOH	Positive	269.09	90	90	90	137(5)	110(45)	119(53)	7.07
M62	Deoxyinosine		C10H12N4O4	252.09	50% MeOH	Positive	253.1	50	50	50	137(5)	110(45)	119(41)	7.08
M63	Xanthine		C5H4N4O2	152.03	50% MeOH	Positive	153.04	90	90	90	110(17)	136(13)	55.2(37)	7.08
M64	Hypoxanthine		C5H4N4O	136.04	50% MeOH	Positive	137.05	130	130	130	110(21)	119(21)	55.2(37)	7.08
M65	Thymine		C5H6N2O2	126.04	50% MeOH	Positive	127.05	90	90		110(17)	54.2(25)		7.1 or 7.3
M66	Xanthosine		C10H12N4O6	284.08	50% MeOH	Positive	285.09	90	90	90	153(5)	136(37)	43.2(55)	7.1
M67	Guanosine		C10H13N5O5	283.09	50% MeOH	Positive	284.1	90	90	90	152(9)	135(41)	110(49)	7.08
M68	Nicotinamide adenine dinucleotide	NAD	C21H27N7O14P2	663.11	50% MeOH	Positive	664.1	170	170	170	136(53)	428(25)	524(17)	7.08
M69	Deoxyguanosine		C10H13N5O4	267.1	50% MeOH	Positive	268.11	90	90	90	152(5)	135(41)	110(41)	7.21
M70	Thymidine		C10H14N2O5	242.09	50% MeOH	Positive	243.1	50	50	50	127(9)	117(5)	109.9(37)	7.3
M71	Guanine		C5H5N5O	151.05	50% MeOH	Positive	152.06	130	130	130	135(21)	110(21)	43.2(33)	7.11
M72	Uridine		C9H12N2O6	244.07	50% MeOH	Positive	245.08	50	50	50	113(5)	96(41)	70.1(37)	7.07 or 7.27
M73	Cytidine		C9H13N3O5	243.09	50% MeOH	Positive	244.1	90	90	90	112(9)	95.1(49)	42.2(55)	7.27
M74	Adenosine		C10H13N5O4	267.1	50% MeOH	Positive	268.11	90	90	90	136(13)	119(55)	94.1(53)	7.73
M75	Deoxyuridine		C9H12N2O5	228.07	50% MeOH	Positive	229.08	50	50		112.9(15)	116.9(5)		7.07
M76	Deoxycytidine		C9H13N3O4	227.09	50% MeOH	Positive	228.1	50	50	50	112(5)	95.1(45)	42.2(55)	7.71
M77	Deoxyadenosine		C10H13N5O3	251.1	50% MeOH	Positive	252.11	90	90	90	136(9)	119(49)	43.2(37)	8.04
M78	Syringic acid		C9H10O5	198.05	50% MeOH	Positive	199.1	100	100	100	140(13)	125(33)	77.1(29)	9.22
M79	6-(γ,γ-dimethylallylamino) purine	IP	C10H13N5	203.12	100% MeOH	Positive	204.13	90	90	90	136(13)	41.2(41)	119(37)	12.58
M80	Indole-3-acetic acid	IAA	C10H9NO2	175.06	50% MeOH	Positive	176.07	90	90	90	130(13)	77.1(53)	103(37)	12.71
M81	Coumarin		C9H6O2	146.04	50% MeOH	Positive	147	130	130	130	91.1(25)	103.1(17)	39.2(53)	14.22
M82	Indole-3-butyric acid	IBA	C12H13NO2	203.09	50% MeOH	Positive	204.1	90	90	90	186(9)	130(25)	117(33)	15.23
M83	Adenine		C5H5N5	145.01	0.1N HCl	Positive	146.02	50	50		64.2(1)	104.9(1)		16.2
M84	Methyl-Jasmonate	MeJA	C13H20O3	224.14	50% MeOH	Positive	225.1	100	100	100	151(9)	133(13)	41.2(53)	16.3
M85	Hydroxy-L-proline		C5H9NO3	131.13	50% MeOH	Positive	132.1	90	90	90	41.2(33)	68.2(21)	86.2(13)	2.935
M86	1-Aminocyclopropanecarboxylic acid	ACC	C4H7NO2	101.05	water	Positive	102.1	50	50	50	56.2(9)	28.3(25)	61.2(5)	3.58
M87	Trigonelline		C7H7NO2	137.05	water	Positive	138.1	130	130	130	92.1(21)	94.1(21)	39.2(55)	4.3
M88	Spermidine		C7H19N3	145.16	water	Positive	146.2	90	90	90	72.2(13)	112.1(13)	30.3(37)	4.97
M89	5-Aminolevulinic acid		C5H9NO3	131.06	50% MeOH	Positive	132.1	80	80		55.1(21)	114.0(5)		5.517
M90	Cadaverine (1,5-Diaminopropane)		C5H14N2	102.12	50% MeOH	Positive	103.13	90	90	90	86.2(9)	41.2(25)	30.3(21)	6.93
M91	DIMBOA		C9H9NO5	211.05	50% MeOH	Positive	212.1	90	90	90	194(5)	166(5)	110(21)	10.05
M92	Tyramine		C8H11NO	137.08	water	Positive	138.1	50	50	50	121.1(9)	77.2(33)	51.2(53)	12.45
M93	Serotonin		C10H12N2O	176.09	50% MeOH	Positive	177.1	50	50	50	160.1(9)	115.1(33)	117.1(29)	14.25
M94	Tryptamine		C10H12N2	160.1	50% MeOH	Positive	161.11	50	50	50	144.1(5)	115.1(41)	117.1(25)	15.89
2,4-dihydroxy-1,4-benzoxazin-3-one (DIBOA), 2,4-dihydroxy-7-methoxy-1,4-benzoxazin-3-one (DIMBOA)
CE, collision energy
